# Supplementary material for: ﻿Three new species of the leafhopper genus Mitjaevia Dworakowska from Karst areas in Southwest China (Hemiptera, Cicadellidae, Typhlocybinae)
Source: Zookeys. 2022 Oct 25;1125:159–69. doi: 10.3897/zookeys.1125.82258 (PMC9836583; doi:10.3897/zookeys.1125.82258)
Supplement: XML Treatment for Mitjaevia [file zookeys.1125.82258-treatment1.xml]

<!DOCTYPE tp:taxon-treatment
  PUBLIC "-//TaxonX//DTD Taxonomic Treatment Publishing DTD v0 20100105//EN" "tax-treatment-NSO.dtd">
<tp:taxon-treatment xmlns:tp="http://www.plazi.org/taxpub"><tp:treatment-meta><kwd-group><label>Taxon classification</label><kwd>
              <named-content content-type="kingdom">Animalia</named-content>
            </kwd><kwd>
              <named-content content-type="order">Hemiptera</named-content>
            </kwd><kwd>
              <named-content content-type="family">Cicadellidae</named-content>
            </kwd></kwd-group><mixed-citation publication-type="journal"><person-group><name><surname>Luo</surname><given-names>Guimei</given-names></name><name><surname>Wang</surname><given-names>Jinqiu</given-names></name><name><surname>Song</surname><given-names>Yuehua</given-names></name></person-group><article-title>﻿Three new species of the leafhopper genus <italic><tp:taxon-name><tp:taxon-name-part taxon-name-part-type="genus" reg="Mitjaevia">Mitjaevia</tp:taxon-name-part></tp:taxon-name></italic> Dworakowska from Karst areas in Southwest China (<tp:taxon-name><tp:taxon-name-part taxon-name-part-type="order">Hemiptera</tp:taxon-name-part></tp:taxon-name>, <tp:taxon-name><tp:taxon-name-part taxon-name-part-type="family">Cicadellidae</tp:taxon-name-part></tp:taxon-name>, <tp:taxon-name><tp:taxon-name-part taxon-name-part-type="subfamily">Typhlocybinae</tp:taxon-name-part></tp:taxon-name>)</article-title><source>Zookeys</source><day>25</day><month>10</month><year>2022</year><volume>1125</volume><fpage>159</fpage><lpage>169</lpage><pub-id pub-id-type="doi">10.3897/zookeys.1125.82258</pub-id></mixed-citation></tp:treatment-meta><tp:nomenclature><label>﻿</label><tp:taxon-name>
            <object-id xmlns:xlink="http://www.w3.org/1999/xlink" content-type="arpha" xlink:type="simple">B3123E39-0554-552F-A4B5-4B4D275254B6</object-id>
            <tp:taxon-name-part taxon-name-part-type="genus" reg="Mitjaevia">Mitjaevia</tp:taxon-name-part>
          </tp:taxon-name><tp:taxon-authority>Dworakowska</tp:taxon-authority><tp:nomenclature-citation-list><tp:nomenclature-citation><tp:taxon-name>
                <tp:taxon-name-part taxon-name-part-type="genus" reg="Mitjaevia">Mitjaevia</tp:taxon-name-part>
              </tp:taxon-name><comment>Dworakowska, 1970: 763.</comment></tp:nomenclature-citation></tp:nomenclature-citation-list></tp:nomenclature><tp:treatment-sec sec-type="type species" id="SECID0ELEAC"><title>Type species.</title><p><italic><tp:taxon-name><tp:taxon-name-part taxon-name-part-type="genus" reg="Erythroneura">Erythroneura</tp:taxon-name-part><tp:taxon-name-part taxon-name-part-type="species" reg="amseli">amseli</tp:taxon-name-part></tp:taxon-name></italic> Dlabola, 1961.</p></tp:treatment-sec><tp:treatment-sec sec-type="type locality" id="SECID0E3EAC"><title>Type locality.</title><p>Afghanistan.</p></tp:treatment-sec><tp:treatment-sec sec-type="diagnosis" id="SECID0EBFAC"><title>Diagnosis.</title><p>Yellow with brown markings; vertex usually with a pair of dark brown spots; pronotum with brown markings or completely dark; scutellum with dark basal triangles; forewing hyaline with several dark patches; abdomen ventrally and subgenital plates dark. Head distinctly narrower than pronotum.</p></tp:treatment-sec><tp:treatment-sec sec-type="Male genitalia" id="SECID0EGFAC"><title>Male genitalia.</title><p>Pygofer caudally rounded or angulate, weakly sclerotized caudally; dorsal pygofer appendage movably articulated, not extended beyond pygofer apex. Style distally slender with apex foot-like; preapical lobe large. Subgenital plates extended beyond pygofer, darkly pigmented, gradually curved dorsad, with three or more macrosetae of differing length present in middle. Aedeagus with shaft tubular, straight or curved dorsad in lateral view, with or without basal processes; preatrium developed. Connective Y- or M-shaped, with short stem and arms, central lobe well developed.</p></tp:treatment-sec><tp:treatment-sec sec-type="distribution" id="SECID0ELFAC"><title>Distribution.</title><p>Palaearctic and Oriental regions.</p><sec sec-type="﻿Checklist of species of Mitjaevia from China" id="SECID0EQFAC"><title>﻿Checklist of species of <italic><tp:taxon-name><tp:taxon-name-part taxon-name-part-type="genus" reg="Mitjaevia">Mitjaevia</tp:taxon-name-part></tp:taxon-name></italic> from China</title><p><italic><tp:taxon-name><tp:taxon-name-part taxon-name-part-type="genus" reg="Mitjaevia">M.</tp:taxon-name-part><tp:taxon-name-part taxon-name-part-type="species" reg="aurantiaca">aurantiaca</tp:taxon-name-part></tp:taxon-name></italic> Mitjaev, 1969: 1044 (pl. 3, figs 1, 2); Song &amp; Li, 2014: 111, (pl. 2.71, figs D-F; I, J, M, S).</p><p><italic><tp:taxon-name><tp:taxon-name-part taxon-name-part-type="genus" reg="Mitjaevia">M.</tp:taxon-name-part><tp:taxon-name-part taxon-name-part-type="species" reg="bifurcata">bifurcata</tp:taxon-name-part></tp:taxon-name></italic> Luo, Song &amp; Song, 2021: 3–6, fig. 2.</p><p><italic><tp:taxon-name><tp:taxon-name-part taxon-name-part-type="genus" reg="Mitjaevia">M.</tp:taxon-name-part><tp:taxon-name-part taxon-name-part-type="species" reg="diana">diana</tp:taxon-name-part></tp:taxon-name></italic> (Distant, 1918: 100, <italic><tp:taxon-name><tp:taxon-name-part taxon-name-part-type="genus" reg="Typhlocyba">Typhlocyba</tp:taxon-name-part></tp:taxon-name></italic>); Dworakowska, 1970: 765 (lectotype designated by inference); Dworakowska, 1980: 179, figs 252–262; Song &amp; Li, 2014: 112 (pl. 2.72, figs D-F; I, J, M).</p><p><italic><tp:taxon-name><tp:taxon-name-part taxon-name-part-type="genus" reg="Mitjaevia">M.</tp:taxon-name-part><tp:taxon-name-part taxon-name-part-type="species" reg="dworakowskae">dworakowskae</tp:taxon-name-part></tp:taxon-name></italic> Chen, Song &amp; Webb, 2020: 34–39, figs 28–41.</p><p><italic><tp:taxon-name><tp:taxon-name-part taxon-name-part-type="genus" reg="Mitjaevia">M.</tp:taxon-name-part><tp:taxon-name-part taxon-name-part-type="species" reg="korolevskayae">korolevskayae</tp:taxon-name-part></tp:taxon-name></italic> Dworakowska, 1979: 44–45, figs 349–358; Song &amp; Li, 2014: 113 (pl. 2.73, figs D-F; I, J, M).</p><p><italic><tp:taxon-name><tp:taxon-name-part taxon-name-part-type="genus" reg="Mitjaevia">M.</tp:taxon-name-part><tp:taxon-name-part taxon-name-part-type="species" reg="nanaoensis">nanaoensis</tp:taxon-name-part></tp:taxon-name></italic> Chiang &amp; Knight, 1990: 223, fig. 18.</p><p><italic><tp:taxon-name><tp:taxon-name-part taxon-name-part-type="genus" reg="Mitjaevia">M.</tp:taxon-name-part><tp:taxon-name-part taxon-name-part-type="species" reg="protuberanta">protuberanta</tp:taxon-name-part></tp:taxon-name></italic> Song, Li &amp; Xiong, 2011: 27–29, figs 1–10.</p><p><italic><tp:taxon-name><tp:taxon-name-part taxon-name-part-type="genus" reg="Mitjaevia">M.</tp:taxon-name-part><tp:taxon-name-part taxon-name-part-type="species" reg="bijiensis">bijiensis</tp:taxon-name-part></tp:taxon-name></italic> sp. nov.</p><p><italic><tp:taxon-name><tp:taxon-name-part taxon-name-part-type="genus" reg="Mitjaevia">M.</tp:taxon-name-part><tp:taxon-name-part taxon-name-part-type="species" reg="ramosa">ramosa</tp:taxon-name-part></tp:taxon-name></italic> Luo, Song &amp; Song, 2021: 6–8, fig. 5.</p><p><italic><tp:taxon-name><tp:taxon-name-part taxon-name-part-type="genus" reg="Mitjaevia">M.</tp:taxon-name-part><tp:taxon-name-part taxon-name-part-type="species" reg="salixia">salixia</tp:taxon-name-part></tp:taxon-name></italic> sp. nov.</p><p><italic><tp:taxon-name><tp:taxon-name-part taxon-name-part-type="genus" reg="Mitjaevia">M.</tp:taxon-name-part><tp:taxon-name-part taxon-name-part-type="species" reg="shibingensis">shibingensis</tp:taxon-name-part></tp:taxon-name></italic> Chen, Song &amp; Webb, 2020: 34, fig. 15–27.</p><p><italic><tp:taxon-name><tp:taxon-name-part taxon-name-part-type="genus" reg="Mitjaevia">M.</tp:taxon-name-part><tp:taxon-name-part taxon-name-part-type="species" reg="solitaria">solitaria</tp:taxon-name-part></tp:taxon-name></italic> sp. nov.</p><p><italic><tp:taxon-name><tp:taxon-name-part taxon-name-part-type="genus" reg="Mitjaevia">M.</tp:taxon-name-part><tp:taxon-name-part taxon-name-part-type="species" reg="tappana">tappana</tp:taxon-name-part></tp:taxon-name></italic> Chiang &amp; Knight, 1990: 225, fig. 19.</p><p><italic><tp:taxon-name><tp:taxon-name-part taxon-name-part-type="genus" reg="Mitjaevia">M.</tp:taxon-name-part><tp:taxon-name-part taxon-name-part-type="species" reg="wangwushana">wangwushana</tp:taxon-name-part></tp:taxon-name></italic> Song, Li &amp; Xiong, 2011: 29–30, figs 11–19.</p></sec></tp:treatment-sec></tp:taxon-treatment>
