# Supplementary material for: ﻿Three new species of the leafhopper genus Mitjaevia Dworakowska from Karst areas in Southwest China (Hemiptera, Cicadellidae, Typhlocybinae)
Source: Zookeys. 2022 Oct 25;1125:159–69. doi: 10.3897/zookeys.1125.82258 (PMC9836583; doi:10.3897/zookeys.1125.82258)
Supplement: XML Treatment for Mitjaevia bijiensis [file zookeys.1125.82258-treatment2.xml]

<!DOCTYPE tp:taxon-treatment
  PUBLIC "-//TaxonX//DTD Taxonomic Treatment Publishing DTD v0 20100105//EN" "tax-treatment-NSO.dtd">
<tp:taxon-treatment xmlns:tp="http://www.plazi.org/taxpub"><tp:treatment-meta><kwd-group><label>Taxon classification</label><kwd>
                <named-content content-type="kingdom">Animalia</named-content>
              </kwd><kwd>
                <named-content content-type="order">Hemiptera</named-content>
              </kwd><kwd>
                <named-content content-type="family">Cicadellidae</named-content>
              </kwd></kwd-group><mixed-citation publication-type="journal"><person-group><name><surname>Luo</surname><given-names>Guimei</given-names></name><name><surname>Wang</surname><given-names>Jinqiu</given-names></name><name><surname>Song</surname><given-names>Yuehua</given-names></name></person-group><article-title>﻿Three new species of the leafhopper genus <italic><tp:taxon-name><tp:taxon-name-part taxon-name-part-type="genus" reg="Mitjaevia">Mitjaevia</tp:taxon-name-part></tp:taxon-name></italic> Dworakowska from Karst areas in Southwest China (<tp:taxon-name><tp:taxon-name-part taxon-name-part-type="order">Hemiptera</tp:taxon-name-part></tp:taxon-name>, <tp:taxon-name><tp:taxon-name-part taxon-name-part-type="family">Cicadellidae</tp:taxon-name-part></tp:taxon-name>, <tp:taxon-name><tp:taxon-name-part taxon-name-part-type="subfamily">Typhlocybinae</tp:taxon-name-part></tp:taxon-name>)</article-title><source>Zookeys</source><day>25</day><month>10</month><year>2022</year><volume>1125</volume><fpage>159</fpage><lpage>169</lpage><pub-id pub-id-type="doi">10.3897/zookeys.1125.82258</pub-id></mixed-citation></tp:treatment-meta><tp:nomenclature><label>﻿</label><tp:taxon-name>
              <object-id xmlns:xlink="http://www.w3.org/1999/xlink" content-type="arpha" xlink:type="simple">0F83B222-6FF1-5EEC-BD44-F2E89A0FA7D4</object-id>
              <tp:taxon-name-part taxon-name-part-type="genus" reg="Mitjaevia">Mitjaevia</tp:taxon-name-part>
              <tp:taxon-name-part taxon-name-part-type="species" reg="bijiensis">bijiensis</tp:taxon-name-part>
              <object-id xmlns:xlink="http://www.w3.org/1999/xlink" content-type="zoobank" xlink:type="simple">https://zoobank.org/77C7830A-4369-4A7E-96C6-D099579FDC07</object-id>
            </tp:taxon-name><tp:taxon-status xmlns:xlink="http://www.w3.org/1999/xlink" xlink:type="simple">sp. nov.</tp:taxon-status><xref ref-type="fig" rid="F1">Figs 1–5</xref><xref ref-type="fig" rid="F2">, 16–23</xref></tp:nomenclature><tp:treatment-sec sec-type="material" id="SECID0EMOAE"><title>Material examined.</title><p><bold><italic>Holotype</italic></bold>: ♂, China: Guizhou Province, Bijie, 6.VI.2021, coll. Jia Jiang and Ni Zhang. <bold><italic>Paratypes</italic></bold>: 1 ♀, same data as holotype.</p></tp:treatment-sec><tp:treatment-sec sec-type="diagnosis" id="SECID0E1OAE"><title>Diagnosis.</title><p>The new species can be distinguished from other species by the aedeagal shaft long with two apical processes; preatrium of aedeagus with two atrial processes. The head and pronotum yellow. Pygofer dorsal appendage tapered to apex and bent back into a hook shape. Style apex slightly expanded, underpart straight and thick. Connective with large central lobe.</p></tp:treatment-sec><tp:treatment-sec sec-type="description" id="SECID0E6OAE"><title>Description.</title><p>Head and thorax yellow marked with brown; vertex with a pair of dark brown spots (Figs <xref ref-type="fig" rid="F1">1–4</xref>). Pronotum yellow, with irregularly dark brown patch medially (Figs <xref ref-type="fig" rid="F1">1</xref>, <xref ref-type="fig" rid="F1">3</xref>). Scutellum yellow, transverse impression distinct. Face brownish yellow (Fig. <xref ref-type="fig" rid="F1">1</xref>); anteclypeus with black patches at sides basally (Fig. <xref ref-type="fig" rid="F1">4</xref>). Forewing brownish, with large milky white or whitish patches.</p><p>Abdominal apodemes long, exceeding posterior margin of 3<sup>rd</sup> sternite (Fig. <xref ref-type="fig" rid="F2">23</xref>).</p><p><bold><italic>Male genitalia</italic>.</bold> Pygofer lobe broad, with sparse fine setae on lateral surface (Fig. <xref ref-type="fig" rid="F2">20</xref>). Pygofer dorsal appendage slightly expanded at base, bends up and down and tapers gradually (Fig. <xref ref-type="fig" rid="F2">21</xref>). Subgenital plate with three macrosetae of different lengths medially (Fig. <xref ref-type="fig" rid="F2">19</xref>). Style long and strong; preapical lobe large (Fig. <xref ref-type="fig" rid="F2">16</xref>). Aedeagal shaft long, with pair of short bifurcate apical processes; preatrium also with two atrial processes (Figs <xref ref-type="fig" rid="F2">17</xref>, <xref ref-type="fig" rid="F2">18</xref>). Connective M-shaped, with distinct stem and central lobe (Fig. <xref ref-type="fig" rid="F2">22</xref>).</p><fig id="F1" position="float" orientation="portrait"><object-id xmlns:xlink="http://www.w3.org/1999/xlink" content-type="doi" xlink:type="simple">10.3897/zookeys.1125.82258.figures1-15</object-id><object-id xmlns:xlink="http://www.w3.org/1999/xlink" content-type="arpha" xlink:type="simple">79B56E8A-7E40-512E-B4D4-E4F892AC7318</object-id><label>Figures 1–15.</label><caption><p>External morphology of <italic><tp:taxon-name><tp:taxon-name-part taxon-name-part-type="genus" reg="Mitjaevia">Mitjaevia</tp:taxon-name-part></tp:taxon-name></italic> species <bold>1–5</bold><italic><tp:taxon-name><tp:taxon-name-part taxon-name-part-type="genus" reg="Mitjaevia">Mitjaevia</tp:taxon-name-part><tp:taxon-name-part taxon-name-part-type="species" reg="bijiensis">bijiensis</tp:taxon-name-part></tp:taxon-name></italic> sp. nov. <bold>1</bold> habitus, dorsal view <bold>2</bold> habitus, lateral view <bold>3</bold> head and thorax, dorsal view <bold>4</bold> face <bold>5</bold> female thorax and abdomen, ventral view <bold>6–10</bold><italic><tp:taxon-name><tp:taxon-name-part taxon-name-part-type="genus" reg="Mitjaevia">Mitjaevia</tp:taxon-name-part><tp:taxon-name-part taxon-name-part-type="species" reg="solitaria">solitaria</tp:taxon-name-part></tp:taxon-name></italic> sp. nov. <bold>6</bold> habitus, dorsal view <bold>7</bold> habitus, lateral view <bold>8</bold> head and thorax, dorsal view <bold>9</bold> face <bold>10</bold> female thorax and abdomen ventral view <bold>11–15</bold><italic><tp:taxon-name><tp:taxon-name-part taxon-name-part-type="genus" reg="Mitjaevia">Mitjaevia</tp:taxon-name-part><tp:taxon-name-part taxon-name-part-type="species" reg="salaxia">salaxia</tp:taxon-name-part></tp:taxon-name></italic> sp. nov. <bold>11</bold> habitus, dorsal view <bold>12</bold> habitus, lateral view <bold>13</bold> head and thorax, dorsal view <bold>14</bold> face <bold>15</bold> female thorax and abdomen, ventral view.</p></caption><graphic xmlns:xlink="http://www.w3.org/1999/xlink" xlink:href="zookeys-1125-159_article-82258__-g001.jpg" position="float" orientation="portrait" xlink:type="simple" id="oo_762148.jpg"><uri content-type="original_file" xlink:type="simple">https://binary.pensoft.net/fig/762148</uri></graphic></fig><fig id="F2" position="float" orientation="portrait"><object-id xmlns:xlink="http://www.w3.org/1999/xlink" content-type="doi" xlink:type="simple">10.3897/zookeys.1125.82258.figures16-23</object-id><object-id xmlns:xlink="http://www.w3.org/1999/xlink" content-type="arpha" xlink:type="simple">DCC09292-F36D-529C-8605-5AF2F40AFD24</object-id><label>Figures 16–23.</label><caption><p><italic><tp:taxon-name><tp:taxon-name-part taxon-name-part-type="genus" reg="Mitjaevia">Mitjaevia</tp:taxon-name-part><tp:taxon-name-part taxon-name-part-type="species" reg="bijiensis">bijiensis</tp:taxon-name-part></tp:taxon-name></italic> sp. nov. <bold>16</bold> style <bold>17</bold> aedeagus, ventral view <bold>18</bold> aedeagus, lateral view <bold>19</bold> subgenital plate <bold>20</bold> male pygofer, lateral view <bold>21</bold> pygofer dorsal appendage, lateral view <bold>22</bold> connective <bold>23</bold> abdominal apodemes.</p></caption><graphic xmlns:xlink="http://www.w3.org/1999/xlink" xlink:href="zookeys-1125-159_article-82258__-g002.jpg" position="float" orientation="portrait" xlink:type="simple" id="oo_762149.jpg"><uri content-type="original_file" xlink:type="simple">https://binary.pensoft.net/fig/762149</uri></graphic></fig><p><bold><italic>Body length</italic> (including wings).</bold> ♂, 2.9–3.0 mm, ♀, 2.8–2.9 mm.</p></tp:treatment-sec><tp:treatment-sec sec-type="remarks" id="SECID0EMVAE"><title>Remarks.</title><p>The new species is similar to <italic><tp:taxon-name><tp:taxon-name-part taxon-name-part-type="genus" reg="Mitjaevia">Mitjaevia</tp:taxon-name-part><tp:taxon-name-part taxon-name-part-type="species" reg="diana">diana</tp:taxon-name-part></tp:taxon-name></italic> (Distant, 1918) but can be distinguished by the aedeagal shaft with two apical processes and preatrium of aedeagus with two atrial processes; the style apex slightly expanded, underpart straight and thick; the connective with large central lobe.</p></tp:treatment-sec><tp:treatment-sec sec-type="etymology" id="SECID0E4VAE"><title>Etymology.</title><p>The new species is named after its type locality Bijie City in China.</p></tp:treatment-sec></tp:taxon-treatment>
