# Supplementary material for: ﻿Three new species of the leafhopper genus Mitjaevia Dworakowska from Karst areas in Southwest China (Hemiptera, Cicadellidae, Typhlocybinae)
Source: Zookeys. 2022 Oct 25;1125:159–69. doi: 10.3897/zookeys.1125.82258 (PMC9836583; doi:10.3897/zookeys.1125.82258)
Supplement: XML Treatment for Mitjaevia solitaria [file zookeys.1125.82258-treatment3.xml]

<!DOCTYPE tp:taxon-treatment
  PUBLIC "-//TaxonX//DTD Taxonomic Treatment Publishing DTD v0 20100105//EN" "tax-treatment-NSO.dtd">
<tp:taxon-treatment xmlns:tp="http://www.plazi.org/taxpub"><tp:treatment-meta><kwd-group><label>Taxon classification</label><kwd>
                <named-content content-type="kingdom">Animalia</named-content>
              </kwd><kwd>
                <named-content content-type="order">Hemiptera</named-content>
              </kwd><kwd>
                <named-content content-type="family">Cicadellidae</named-content>
              </kwd></kwd-group><mixed-citation publication-type="journal"><person-group><name><surname>Luo</surname><given-names>Guimei</given-names></name><name><surname>Wang</surname><given-names>Jinqiu</given-names></name><name><surname>Song</surname><given-names>Yuehua</given-names></name></person-group><article-title>﻿Three new species of the leafhopper genus <italic><tp:taxon-name><tp:taxon-name-part taxon-name-part-type="genus" reg="Mitjaevia">Mitjaevia</tp:taxon-name-part></tp:taxon-name></italic> Dworakowska from Karst areas in Southwest China (<tp:taxon-name><tp:taxon-name-part taxon-name-part-type="order">Hemiptera</tp:taxon-name-part></tp:taxon-name>, <tp:taxon-name><tp:taxon-name-part taxon-name-part-type="family">Cicadellidae</tp:taxon-name-part></tp:taxon-name>, <tp:taxon-name><tp:taxon-name-part taxon-name-part-type="subfamily">Typhlocybinae</tp:taxon-name-part></tp:taxon-name>)</article-title><source>Zookeys</source><day>25</day><month>10</month><year>2022</year><volume>1125</volume><fpage>159</fpage><lpage>169</lpage><pub-id pub-id-type="doi">10.3897/zookeys.1125.82258</pub-id></mixed-citation></tp:treatment-meta><tp:nomenclature><label>﻿</label><tp:taxon-name>
              <object-id xmlns:xlink="http://www.w3.org/1999/xlink" content-type="arpha" xlink:type="simple">EB22731B-762A-51B9-9A18-0D45549F5AC9</object-id>
              <tp:taxon-name-part taxon-name-part-type="genus" reg="Mitjaevia">Mitjaevia</tp:taxon-name-part>
              <tp:taxon-name-part taxon-name-part-type="species" reg="solitaria">solitaria</tp:taxon-name-part>
              <object-id xmlns:xlink="http://www.w3.org/1999/xlink" content-type="zoobank" xlink:type="simple">https://zoobank.org/29D48CC0-BE39-4F3D-983C-53FE2CD472B3</object-id>
            </tp:taxon-name><tp:taxon-status xmlns:xlink="http://www.w3.org/1999/xlink" xlink:type="simple">sp. nov.</tp:taxon-status><xref ref-type="fig" rid="F1">Figs 6–10</xref><xref ref-type="fig" rid="F3">, 24–31</xref></tp:nomenclature><tp:treatment-sec sec-type="material" id="SECID0ETXAE"><title>Material examined.</title><p><bold><italic>Holotype</italic></bold>: ♂, China: Guizhou Province, Bijie, 6.VI.2021, coll. Jia Jiang and Ni Zhang. <bold><italic>Paratypes</italic></bold>: 18 ♂♂, 3 ♀♀, same data as holotype.</p></tp:treatment-sec><tp:treatment-sec sec-type="diagnosis" id="SECID0EBYAE"><title>Diagnosis.</title><p>The new species can be distinguished from other species by the aedeagal shaft with only one thick finger-like process at base. Pygofer dorsal appendage not extended beyond hind margin of pygofer. Style strong; preapical lobe obvious. Subgenital plate wide and short with one hook-like process on apex.</p></tp:treatment-sec><tp:treatment-sec sec-type="description" id="SECID0EGYAE"><title>Description.</title><p>Vertex yellowish (Fig. <xref ref-type="fig" rid="F1">6</xref>). Pronotum mostly grayish black (Figs <xref ref-type="fig" rid="F1">6</xref>, <xref ref-type="fig" rid="F1">8</xref>). Scutellum yellowish, transverse impression distinct (Fig. <xref ref-type="fig" rid="F1">6</xref>). Face brownish yellow; anteclypeus brownish except lighter base (Fig. <xref ref-type="fig" rid="F1">9</xref>). Forewing brownish, with large milky white or whitish patches.</p><p>Abdominal apodemes small, located in 3<sup>rd</sup> sternite (Fig. <xref ref-type="fig" rid="F3">31</xref>).</p><fig id="F3" position="float" orientation="portrait"><object-id xmlns:xlink="http://www.w3.org/1999/xlink" content-type="doi" xlink:type="simple">10.3897/zookeys.1125.82258.figures24-31</object-id><object-id xmlns:xlink="http://www.w3.org/1999/xlink" content-type="arpha" xlink:type="simple">86DB5B1B-E1AF-573D-9625-C3BBC79D004F</object-id><label>Figures 24–31.</label><caption><p><italic><tp:taxon-name><tp:taxon-name-part taxon-name-part-type="genus" reg="Mitjaevia">Mitjaevia</tp:taxon-name-part><tp:taxon-name-part taxon-name-part-type="species" reg="solitaria">solitaria</tp:taxon-name-part></tp:taxon-name></italic> sp. nov. <bold>24</bold> style <bold>25</bold> aedeagus, ventral view <bold>26</bold> aedeagus, lateral view <bold>27</bold> subgenital plate <bold>28</bold> male pygofer, lateral view <bold>29</bold> pygofer dorsal appendage, lateral view <bold>30</bold> connective <bold>31</bold> abdominal apodemes.</p></caption><graphic xmlns:xlink="http://www.w3.org/1999/xlink" xlink:href="zookeys-1125-159_article-82258__-g003.jpg" position="float" orientation="portrait" xlink:type="simple" id="oo_762150.jpg"><uri content-type="original_file" xlink:type="simple">https://binary.pensoft.net/fig/762150</uri></graphic></fig><p><bold><italic>Male genitalia</italic>.</bold> Pygofer dorsal appendage weakly expanded at base, not extended beyond hind margin of pygofer (Fig. <xref ref-type="fig" rid="F3">29</xref>). Pygofer lobe broad, with fine setae scattered outer lateral surface (Fig. <xref ref-type="fig" rid="F3">28</xref>). Subgenital plate wide and short, with three macrosetae on lateral surface, and one hook-like process on apex (Fig. <xref ref-type="fig" rid="F3">27</xref>). Style strong; preapical lobe obvious (Fig. <xref ref-type="fig" rid="F3">24</xref>). Aedeagal shaft as long as or little shorter than that of preatrium, with one finger-like process basally; dorsal apodeme small (Figs <xref ref-type="fig" rid="F3">25</xref>, <xref ref-type="fig" rid="F3">26</xref>). Connective Y-shaped; arms and central lobe slender (Fig. <xref ref-type="fig" rid="F3">30</xref>).</p><p><bold><italic>Body length</italic> (including wings).</bold> ♂, 3.1–3.2 mm, ♀, 3.0–3.2 mm.</p></tp:treatment-sec><tp:treatment-sec sec-type="remarks" id="SECID0E12AE"><title>Remarks.</title><p>The new species is similar to <italic><tp:taxon-name><tp:taxon-name-part taxon-name-part-type="genus" reg="Mitjaevia">M.</tp:taxon-name-part><tp:taxon-name-part taxon-name-part-type="species" reg="aurantiaca">aurantiaca</tp:taxon-name-part></tp:taxon-name></italic> (Mitjaev, 1969), but can be distinguished by the aedeagal shaft with only one thick finger-like process at base; the style is stronger and the subgenital plate is shorter and wider.</p></tp:treatment-sec><tp:treatment-sec sec-type="etymology" id="SECID0EL3AE"><title>Etymology.</title><p>The new species is named from the Latin word <italic>solitarius</italic>, referring to the aedeagal shaft with only one processes at the base.</p></tp:treatment-sec><tp:treatment-sec><!--Section generated to contain objects referenced in tp:taxon-treatment.--><fig id="F1" position="float" orientation="portrait"><object-id xmlns:xlink="http://www.w3.org/1999/xlink" content-type="doi" xlink:type="simple">10.3897/zookeys.1125.82258.figures1-15</object-id><object-id xmlns:xlink="http://www.w3.org/1999/xlink" content-type="arpha" xlink:type="simple">79B56E8A-7E40-512E-B4D4-E4F892AC7318</object-id><label>Figures 1–15.</label><caption><p>External morphology of <italic><tp:taxon-name><tp:taxon-name-part taxon-name-part-type="genus" reg="Mitjaevia">Mitjaevia</tp:taxon-name-part></tp:taxon-name></italic> species <bold>1–5</bold><italic><tp:taxon-name><tp:taxon-name-part taxon-name-part-type="genus" reg="Mitjaevia">Mitjaevia</tp:taxon-name-part><tp:taxon-name-part taxon-name-part-type="species" reg="bijiensis">bijiensis</tp:taxon-name-part></tp:taxon-name></italic> sp. nov. <bold>1</bold> habitus, dorsal view <bold>2</bold> habitus, lateral view <bold>3</bold> head and thorax, dorsal view <bold>4</bold> face <bold>5</bold> female thorax and abdomen, ventral view <bold>6–10</bold><italic><tp:taxon-name><tp:taxon-name-part taxon-name-part-type="genus" reg="Mitjaevia">Mitjaevia</tp:taxon-name-part><tp:taxon-name-part taxon-name-part-type="species" reg="solitaria">solitaria</tp:taxon-name-part></tp:taxon-name></italic> sp. nov. <bold>6</bold> habitus, dorsal view <bold>7</bold> habitus, lateral view <bold>8</bold> head and thorax, dorsal view <bold>9</bold> face <bold>10</bold> female thorax and abdomen ventral view <bold>11–15</bold><italic><tp:taxon-name><tp:taxon-name-part taxon-name-part-type="genus" reg="Mitjaevia">Mitjaevia</tp:taxon-name-part><tp:taxon-name-part taxon-name-part-type="species" reg="salaxia">salaxia</tp:taxon-name-part></tp:taxon-name></italic> sp. nov. <bold>11</bold> habitus, dorsal view <bold>12</bold> habitus, lateral view <bold>13</bold> head and thorax, dorsal view <bold>14</bold> face <bold>15</bold> female thorax and abdomen, ventral view.</p></caption><graphic xmlns:xlink="http://www.w3.org/1999/xlink" xlink:href="zookeys-1125-159_article-82258__-g001.jpg" position="float" orientation="portrait" xlink:type="simple" id="oo_762148.jpg"><uri content-type="original_file" xlink:type="simple">https://binary.pensoft.net/fig/762148</uri></graphic></fig></tp:treatment-sec></tp:taxon-treatment>
