# Supplementary material for: ﻿Three new species of the leafhopper genus Mitjaevia Dworakowska from Karst areas in Southwest China (Hemiptera, Cicadellidae, Typhlocybinae)
Source: Zookeys. 2022 Oct 25;1125:159–69. doi: 10.3897/zookeys.1125.82258 (PMC9836583; doi:10.3897/zookeys.1125.82258)
Supplement: XML Treatment for Mitjaevia salaxia [file zookeys.1125.82258-treatment4.xml]

<!DOCTYPE tp:taxon-treatment
  PUBLIC "-//TaxonX//DTD Taxonomic Treatment Publishing DTD v0 20100105//EN" "tax-treatment-NSO.dtd">
<tp:taxon-treatment xmlns:tp="http://www.plazi.org/taxpub"><tp:treatment-meta><kwd-group><label>Taxon classification</label><kwd>
                <named-content content-type="kingdom">Animalia</named-content>
              </kwd><kwd>
                <named-content content-type="order">Hemiptera</named-content>
              </kwd><kwd>
                <named-content content-type="family">Cicadellidae</named-content>
              </kwd></kwd-group><mixed-citation publication-type="journal"><person-group><name><surname>Luo</surname><given-names>Guimei</given-names></name><name><surname>Wang</surname><given-names>Jinqiu</given-names></name><name><surname>Song</surname><given-names>Yuehua</given-names></name></person-group><article-title>﻿Three new species of the leafhopper genus <italic><tp:taxon-name><tp:taxon-name-part taxon-name-part-type="genus" reg="Mitjaevia">Mitjaevia</tp:taxon-name-part></tp:taxon-name></italic> Dworakowska from Karst areas in Southwest China (<tp:taxon-name><tp:taxon-name-part taxon-name-part-type="order">Hemiptera</tp:taxon-name-part></tp:taxon-name>, <tp:taxon-name><tp:taxon-name-part taxon-name-part-type="family">Cicadellidae</tp:taxon-name-part></tp:taxon-name>, <tp:taxon-name><tp:taxon-name-part taxon-name-part-type="subfamily">Typhlocybinae</tp:taxon-name-part></tp:taxon-name>)</article-title><source>Zookeys</source><day>25</day><month>10</month><year>2022</year><volume>1125</volume><fpage>159</fpage><lpage>169</lpage><pub-id pub-id-type="doi">10.3897/zookeys.1125.82258</pub-id></mixed-citation></tp:treatment-meta><tp:nomenclature><label>﻿</label><tp:taxon-name>
              <object-id xmlns:xlink="http://www.w3.org/1999/xlink" content-type="arpha" xlink:type="simple">C961304C-9D8B-510D-BB42-9A090C2277CB</object-id>
              <tp:taxon-name-part taxon-name-part-type="genus" reg="Mitjaevia">Mitjaevia</tp:taxon-name-part>
              <tp:taxon-name-part taxon-name-part-type="species" reg="salaxia">salaxia</tp:taxon-name-part>
              <object-id xmlns:xlink="http://www.w3.org/1999/xlink" content-type="zoobank" xlink:type="simple">https://zoobank.org/278419B3-C800-4929-A7AD-6B9BBBFAA056</object-id>
            </tp:taxon-name><tp:taxon-status xmlns:xlink="http://www.w3.org/1999/xlink" xlink:type="simple">sp. nov.</tp:taxon-status><xref ref-type="fig" rid="F1">Figs 11–15</xref><xref ref-type="fig" rid="F4">, 32–39</xref></tp:nomenclature><tp:treatment-sec sec-type="material" id="SECID0EE5AE"><title>Material examined.</title><p><bold><italic>Holotype</italic></bold>: ♂, China: Guizhou Province, Bijie, 5.VI.2021, coll. Jia Jiang and Ni Zhang. <bold><italic>Paratypes</italic></bold>: 1 ♂♂, 6 ♀♀, same data as holotype.</p></tp:treatment-sec><tp:treatment-sec sec-type="diagnosis" id="SECID0ES5AE"><title>Diagnosis.</title><p>The new species can be identified by the two pairs of abdominal apodemes and the aedeagal shaft with lamellate-like processed at base. Style apex long and slender. Subgenital plate long, expanded near caudal.</p></tp:treatment-sec><tp:treatment-sec sec-type="description" id="SECID0EX5AE"><title>Description.</title><p>Vertex pale yellow (Fig. <xref ref-type="fig" rid="F1">11</xref>). Pronotum yellowish, with symmetrical brownish black impressed patches medially (Figs <xref ref-type="fig" rid="F1">11</xref>, <xref ref-type="fig" rid="F1">13</xref>). Scutellum (Fig. <xref ref-type="fig" rid="F1">11</xref>) yellow, with basal triangles black and area under transverse impression black too. Face brownish gray; anteclypeus with central area brownish (Fig. <xref ref-type="fig" rid="F1">14</xref>). Forewing brownish, with large milky white or whitish patches.</p><p>Second abdominal apodemes and third abdominal apodemes small and short, lamellate, not exceeded 3<sup>rd</sup> sternite (Fig. <xref ref-type="fig" rid="F4">39</xref>).</p><p><bold><italic>Male genitalia</italic>.</bold> Pygofer dorsal appendage simple, curved upward in lateral view, hook-like apically (Fig. <xref ref-type="fig" rid="F4">37</xref>). Pygofer lobe broad, with many long fine setae on lateral surface, with a small process at caudal edge ventrally (Fig. <xref ref-type="fig" rid="F4">36</xref>). Subgenital plate long, with three macrosetae near apex (Fig. <xref ref-type="fig" rid="F4">35</xref>). Style apex long and slender; preapical lobe large (Fig. <xref ref-type="fig" rid="F4">32</xref>). Aedeagal shaft slender, with pair of long processes arising from base (Figs <xref ref-type="fig" rid="F4">33</xref>, <xref ref-type="fig" rid="F4">34</xref>). Connective Y-shaped; stem slender; arms and central lobe well developed (Fig. <xref ref-type="fig" rid="F4">38</xref>).</p><p><bold><italic>Body length</italic> (including wings).</bold> ♂, 3.0–3.1 mm, ♀, 2.9–3.0 mm.</p></tp:treatment-sec><tp:treatment-sec sec-type="remarks" id="SECID0EEBAG"><title>Remarks.</title><p>The new species is similar to <italic><tp:taxon-name><tp:taxon-name-part taxon-name-part-type="genus" reg="Mitjaevia">M.</tp:taxon-name-part><tp:taxon-name-part taxon-name-part-type="species" reg="protuberanta">protuberanta</tp:taxon-name-part></tp:taxon-name></italic> Song, Li &amp; Xiong, 2011, but differs in having the “lamellate” processed arising from base of aedeagal shaft and not branched at apex; with two pairs of abdominal apodemes.</p></tp:treatment-sec><tp:treatment-sec sec-type="etymology" id="SECID0EVBAG"><title>Etymology.</title><p>The new species is named after its type locality Salaxi town.</p><fig id="F4" position="float" orientation="portrait"><object-id xmlns:xlink="http://www.w3.org/1999/xlink" content-type="doi" xlink:type="simple">10.3897/zookeys.1125.82258.figures32-39</object-id><object-id xmlns:xlink="http://www.w3.org/1999/xlink" content-type="arpha" xlink:type="simple">120E71D8-75CF-5CED-BC4B-208DD9790B4A</object-id><label>Figures 32–39.</label><caption><p><italic><tp:taxon-name><tp:taxon-name-part taxon-name-part-type="genus" reg="Mitjaevia">Mitjaevia</tp:taxon-name-part><tp:taxon-name-part taxon-name-part-type="species" reg="salaxia">salaxia</tp:taxon-name-part></tp:taxon-name></italic> sp. nov. <bold>32</bold> style <bold>33</bold> aedeagus, ventral view <bold>34</bold> aedeagus, lateral view <bold>35</bold> subgenital plate <bold>36</bold> male pygofer, lateral view <bold>37</bold> pygofer dorsal appendage, lateral view <bold>38</bold> connective <bold>39</bold> abdominal apodemes.</p></caption><graphic xmlns:xlink="http://www.w3.org/1999/xlink" xlink:href="zookeys-1125-159_article-82258__-g004.jpg" position="float" orientation="portrait" xlink:type="simple" id="oo_762151.jpg"><uri content-type="original_file" xlink:type="simple">https://binary.pensoft.net/fig/762151</uri></graphic></fig></tp:treatment-sec><tp:treatment-sec><!--Section generated to contain objects referenced in tp:taxon-treatment.--><fig id="F1" position="float" orientation="portrait"><object-id xmlns:xlink="http://www.w3.org/1999/xlink" content-type="doi" xlink:type="simple">10.3897/zookeys.1125.82258.figures1-15</object-id><object-id xmlns:xlink="http://www.w3.org/1999/xlink" content-type="arpha" xlink:type="simple">79B56E8A-7E40-512E-B4D4-E4F892AC7318</object-id><label>Figures 1–15.</label><caption><p>External morphology of <italic><tp:taxon-name><tp:taxon-name-part taxon-name-part-type="genus" reg="Mitjaevia">Mitjaevia</tp:taxon-name-part></tp:taxon-name></italic> species <bold>1–5</bold><italic><tp:taxon-name><tp:taxon-name-part taxon-name-part-type="genus" reg="Mitjaevia">Mitjaevia</tp:taxon-name-part><tp:taxon-name-part taxon-name-part-type="species" reg="bijiensis">bijiensis</tp:taxon-name-part></tp:taxon-name></italic> sp. nov. <bold>1</bold> habitus, dorsal view <bold>2</bold> habitus, lateral view <bold>3</bold> head and thorax, dorsal view <bold>4</bold> face <bold>5</bold> female thorax and abdomen, ventral view <bold>6–10</bold><italic><tp:taxon-name><tp:taxon-name-part taxon-name-part-type="genus" reg="Mitjaevia">Mitjaevia</tp:taxon-name-part><tp:taxon-name-part taxon-name-part-type="species" reg="solitaria">solitaria</tp:taxon-name-part></tp:taxon-name></italic> sp. nov. <bold>6</bold> habitus, dorsal view <bold>7</bold> habitus, lateral view <bold>8</bold> head and thorax, dorsal view <bold>9</bold> face <bold>10</bold> female thorax and abdomen ventral view <bold>11–15</bold><italic><tp:taxon-name><tp:taxon-name-part taxon-name-part-type="genus" reg="Mitjaevia">Mitjaevia</tp:taxon-name-part><tp:taxon-name-part taxon-name-part-type="species" reg="salaxia">salaxia</tp:taxon-name-part></tp:taxon-name></italic> sp. nov. <bold>11</bold> habitus, dorsal view <bold>12</bold> habitus, lateral view <bold>13</bold> head and thorax, dorsal view <bold>14</bold> face <bold>15</bold> female thorax and abdomen, ventral view.</p></caption><graphic xmlns:xlink="http://www.w3.org/1999/xlink" xlink:href="zookeys-1125-159_article-82258__-g001.jpg" position="float" orientation="portrait" xlink:type="simple" id="oo_762148.jpg"><uri content-type="original_file" xlink:type="simple">https://binary.pensoft.net/fig/762148</uri></graphic></fig></tp:treatment-sec></tp:taxon-treatment>
